# Supplementary material for: ChIP-on-chip analysis of thyroid hormone-regulated genes and their physiological significance
Source: Oncotarget. 2016 Mar 8;7(16):22448–59. doi: 10.18632/oncotarget.7988 (PMC5008372; doi:10.18632/oncotarget.7988)
Supplement: Supplementary file 2 [file oncotarget-07-22448-s002.xls]

## Sheet: Sheet1
The primers of q-RT-PCR (For ChIP samples)
Gene symbol	Forward	Reverse
WHSC1	ctctgtgaaggaccctgctg	gtcctctgcaggcagctc
GAS6	ggtcaaaggagccgagaaat	aagagtgtaggctgcgttcc
HGS	gtcctctctgggtccgttg	ggaactcaccttacgggtca
CMIP	gtgcttccagtgcattctga	caacacttgccatcgctct
NDST1	ttgccatggtgacataaagg	acgagaatcgtccactgacc
DDAH2	ttggggaagaattgaggatg	tacttccctgtgccaagacc
STAG3	cagcgtgtcttgtacgttcc	acctgtcagagcctggaaga
GPR146	catcccccactaccaacatc	gtgacaggcatgcagagcta
TIMM44	gccccctctctgtgtctgt	ctgggagagggctctgaag
LAMB2	tggacaaggctaatgcttcc	atacagacaccgggagttgc
SF3A2	cgataagcacccatctcacc	tcctccttcaaaggcttcaa
ZAP70	gtggagctgaagttcccaac	cttctcccttgagttgtgtgg
TPCN1	cctcaccctgctcatctttt	ccacaaggacaccaatcctg
CD14	ctgcaacttctccgaacctc	ccagtagctgagcaggaacc
ITIH5	gaagacagatgtgcctgtgc	ctccggttcatcgtcacttt
HSPA12A	atctctgccgaccagtctgt	gtgtccccgaactgcataag
SOX9	cactcgcacctctgtgtctc	cccagtgttggctagagcat
RAP2B	cacaaaagccaaacgcatc	aagagccacatttccaccag
BSG	aaaacccaccccgtagattc	agaggctgaaagccacagac
ULK1	agcacatctggagccacac	tttgagtcggcagtggtct
MASP2	ttccagccttacccattgac	agagcatggacaggcagttt
SELT	tggcctcgtagaactgtgc	ctaacaggtgtcccccagtc
GK	cttgtccctgaaaagcttgc	agtcgctgtgtggacctacc
AGPAT3	ctcctagaattgggctccag	tctggcacatgtttctcctg
PCF11	gaggaagaggagtcggaagg	tattgatgtgcggcttgcta
TAF6L	gggagagggaatgagtgtga	gtcactgaacttgggtcacg
TP53I3	gccctgtgtcctcagacaat	ctgttgagagggaggctctg
GBE1	cttgcctcgacacgccta	tcaagtacgggtcgatctcc
EPN3	gaaggtcaagcaggtgatgg	cagagccaggaatggaagtc
SPOCK2	accatgacctctcccgtttt	ttcctgctgtcctctgtgaa
MYC	gccattaccggttctccata	aagtttccagccacctcctt
PPARA	gtcggtttccctacctgtga	cctgcccagggtatcactaa
GLIS2	GCGGTGATCATAGCTCCAAG	CACAGAGGCCTCCCCATC
DNAJB9	TGTGAGGAGCTGGCTGAGA	ACTGCTGCTCCTCCACAGAG
HR	CCCTGGCACACTCAGGTC	ATGTTGGCATCCATTCACC
PDE4C	TTCCATTTCAACCAGGGAGT	GAAGTGAGGATGAACGAGGG
DNAH17	CAGCTACTTGGGAGGCTGAG	CCTCCAGCACTGTGAGAAAA
CRB3	ATTCAGGTGGAGGTGGACAG	AAGCTTCCGCACCAACAGT
ADORA2A	GGGAGGGCATCGTTTATACC	GTGCTGGAGGGGTGTAAGG
PLOD3	TCCAAGAAAGAGCAGTGTGG	GCTGAGACCCTTTCAGTTTCTC
FGFR3	AGGAGCTCTTCAAGCTGCTG	CGCCTTATTCGGGAACAG
PTP4A3	GAGAGGTGTCGCCTGTGACT	GTGGCCCACTCCATGAAC
PTAFR	TGTCTCCCCTTCTGTTGAGG	GTACAGCCCCAAATCCAGTG
KLC2	GGGTGTGGTCCATTCACTG	CACGTCCTCGAGGTCAGACT
MBP	TCTGGAAGTGCATTTTGGTG	AGGAAATTTAGCCCGGAAAC
MUC4	AGCTCCCTCAGGCCAGTCT	TGCAGACTCGTGGCAGAA
GPR108	GGTAAGGGGTCAGGTCCAAT	GAACTCTGACCCCAGGTGAA
KCNAB2	GAGAAGCACTGCAGCAAGG	CTAGGCACTGCCCCCTCA
SLC16A6	TTGGAGAGGTTATTCCCAAAAA	CAGGCGTGCCTTTAGGTATC
VPS28	CAGAAGCTCCTGCGTGGT	GTCGCCGCTCATGTAGGTAG
WDR13	AGGCAGTGCTCGTGCCTAT	AAGAGCAGGTGCTTGATGAAA
ELF2	AAGAGCGAAACTCTATCTCAAAAA	TGGTTGTCACTACTTTGAAATTATAGC
Gene symbol	Binding seq.
WHSC1	ccagaaggga ggttcacctg cagcgagtgt gcctcaggca agttc
GAS6	gaaacccatg ggtcaaagga gccgagaaat ccaagcacca agtgg
HGS	agggtgcagt tcggggtgat gacccgtaag gtgagttccc acctg
CMIP	actcctctcc tggcaagggg cacattcctg ctgacgactt gtctc
NDST1	cttcctaagt ctctgtgaat ttgttggtca gtggacgatt ctcgtgtctc
DDAH2	ttctcctatc ctaaggtcga tggagtccgc aaagccctgc aagac
STAG3	cgcacagcgt gtcttgtacg ttcccgcgct tttctggaat ctttc
GPR146	ctggtcaaga tgtgttagtg aggagctaga caagatgagc acgtgagaa
TIMM44	gtagagcctt cacgaagtca gtaaaagtga tctcggccgg aaaatcaag
LAMB2	caaccaggaa cttcaagaac ttatccagag tgtgaaggac ttcctcaac
SF3A2	cttgtggaag cttctgggaa ttcttgccaa gcaaaagagt ggaagtg
ZAP70	tcactttgga ttctttttgg cgatgggctg ttcccggtga gcgat
TPCN1	ctcatctttt actactcctt cgccatcgtg ggcatggagt tcttctg
CD14	gtggagatcc atgccggcgg tctcaaccta gagccgtttc taaag
ITIH5	aaccacatcg agcgtctctg gagctacctc accacaaagg agctg
HSPA12A	attgtcatca acatctacag ctctgagcac gacaacgtca gcttcatcac
SOX9	ttgctcaaga gcgggtatcc gaaagcacgt cccgaacacg gagaa
RAP2B	catccgactc tctaaatgtg atttatttct tgctttgaga ttggagacca ctttgcattg
BSG	ttttctccat tcaggattct gttccttagg tttttttcct tctgaagtgt ttcacgag
ULK1	gtctcccatc ttttacaggt ggggatcaca gaatttctgc ccctc
MASP2	cccagtgtaa tgtcactgct caaattacat ttcattacct taaaa
SELT	cttttccagg tataactgct cacttgtttt ttgcctccta gaacagtggg aatg
GK	gtgaccctat atggggtcaa tcccagccaa aggaatgatt acgattac
AGPAT3	attcaccctt tttggggctt actgccgcag agacttcctt tgagg
PCF11	gggtatccag agcggcttca gcttcagctg cagcggacct cggag
TAF6L	gtcttcaggt gagcaggcct tgctctggtc caaggactcc ccatt
TP53I3	aatatgttag ccgtgcactt tgacaagccg ggaggaccgg aaaac
GBE1	ctcggctact tggactgcgg cggaatatgg cggctccgat gactc
EPN3	aagaccaagg agcgcatggc actggagggc atcggcattg gcagt
SPOCK2	aagttccttg gaaatttgtt taaaacacac atgcttcata ggctatccag ccaagtgat
MYC	ttaattttca ccatctctta tgcggttgaa tagtcacctc tgaaccactt tttcctc
PPARA	ctccaggtga ggaacctggc agccgtgtgt gagaacctta gaaaa
GLIS2	CAAAGCTGGGCAGACAGGAAAATACCAGACATAGTTGTGCAAAGGTG
DNAJB9	GAAGGAGGAGCGCTAGGTCGGTGTACGACCGAGATTAGGGTGCGT
HR	GAGGAAGGGAGTGTTACTAACTCAGTCATGTAAACAACCCCTACCAGC
PDE4C	CAAACACTAGCGAAGCACATTCCCTTTTGAAGGCGCTAGAGACAGC
DNAH17	AGAATCGCTTGAACCCGGGAGGTGGAGGTTCCAGTGAGCCAAGATGCACTCCAGCC
CRB3	CAGAAGCCATCACTGCTATCATCGTGGTCTTCTCCCTCTTGGCTG
ADORA2A	CATCGTTTATACCTTGACTCAAAGTTCCAGGATCTCAGGGACAGCTTAATAGGT
PLOD3	GAAGCTGCAGCTCTCTGATCTCATCCCCATTGCCAAGCCCTTGGT
FGFR3	GGTGGGGGTCCCTCCGGGGCTGGGCGGGGGAGGGACTGGCAGCCCTTCAGGCTGT
PTP4A3	CTGTGATCCCTTTCTATTCATTTCCTTCGTCTTTCCCCACAGATGCTGT
PTAFR	AGACAGGGTGCCTTCTGAAAGCAGCTTTGGGTCTTTTTCATCAACTT
KLC2	CCGCAAGCCAGACCAAGGTGGTAGAACTGCTGAAAGATGGCAGTG
MBP	CCTGTGTGGGTCAGACCTACAAGAAGGATATCTGTGGACGGTAAGCT
MUC4	TGGAAAGAAGAAGTCCACCATCTGGTGAGGGTCTGCCACGCATCT
GPR108	TCAGAGTTTCAGGCTGAAGTTAGGACTCAACTTGCAGAGAGGGAGTT
KCNAB2	CAAGCGCAAGCATCCGCAGACAGTGTGAGCTCAGCGTGCTGGGAA
SLC16A6	AATGTCCGTGACCCTGGTACAGTTGGGTCCCGGAAGATACCTAAA
VPS28	TCGACCCTCGGAGAGCTTGACCCAGACGTTCCCTACCTACATGAG
WDR13	CTATAGCAACAGCATCGTCCGCAGTAGCCGCACTACTCTTGACCG
ELF2	TTGTGATATATATCAATGCATGTGTTTCTGTATTAATATATTAAATAATG
